# Supplementary material for: C/EBPβ LIP augments cell death by inducing osteoglycin
Source: Cell Death Dis. 2017 Apr 6;8(4):e2733–. doi: 10.1038/cddis.2017.155 (PMC5603828; doi:10.1038/cddis.2017.155)
Supplement: Supplementary Table 1 [file cddis2017155x2.xlsx]

## Sheet: Sheet1
	Apoptosis	Fold Change	Necrosis	Fold Change	Angiogenesis	Fold Change	Survival	Fold Change	Growth	Fold Change	Metastasis	Fold Change	Migration	Fold Change
	Hmox1	-3.703	Hmox1	-3.703	Hmox1	-3.703	Plp1	-2.476	Hmox1	-3.703	Hmox1	-3.703	Mc1r	-2.484
	Hpgds	-2.803	Dusp4	-2.367	Ptgir	-2.966	Nr4a3	-2.289	Rab27a	-2.249	Enpp2	-2.333	Itga4	-2.068
	Plp1	-2.476	Sgcg	-2.307	Enpp2	-2.333	Erbb3	-2.233	Erbb3	-2.233	Erbb3	-2.233	Sema3f	1.518
	Dusp4	-2.367	Nr4a3	-2.289	Myc	-2.136	Myc	-2.136	Myc	-2.136	Myc	-2.136	Lama5	1.601
	Sgcg	-2.307	Erbb3	-2.233	Itga4	-2.068	Mgat5	-1.704	Iqgap2	-1.803	Itga4	-2.068	Vegfc	1.609
	Nr4a3	-2.289	Casp4	-2.207	Tgfbr3	-1.8	Chek2	-1.697	Pmel	-1.757	Atf3	-1.89	Stat3	1.772
	Erbb3	-2.233	St3gal1	-2.176	Ets1	-1.764	Cxcl10	-1.627	Arrdc3	-1.58	Tgfbr3	-1.8	Axl	1.836
	Casp4	-2.207	Myc	-2.136	Ramp2	-1.72	Bhlhe40	-1.603	Dnmt3b	-1.544	Mitf	-1.7	Itga5	8.728
	St3gal1	-2.176	Itga4	-2.068	Mgat5	-1.704	Mxd3	-1.594	Itgb8	1.512	Akt3	1.514
	Myc	-2.136	Atf3	-1.89	Tmod1	-1.687	Rapsn	-1.548	Akt3	1.514	L1cam	1.535
	Itga4	-2.068	Nupr1	-1.877	Cxcl10	-1.627	Fanca	-1.543	Nuak1	1.541	Igf1r	1.582
	Atf3	-1.89	Cntfr	-1.876	Col15a1	-1.613	Rnasel	1.514	Casp3	1.549	Ifitm3	1.592
	Nupr1	-1.877	Iqgap2	-1.803	Hpse	-1.521	Akt3	1.514	Igf1r	1.582	Lama5	1.601
	Cntfr	-1.876	Cdk2	-1.785	Itgb8	1.512	L1cam	1.535	Ifitm3	1.592	Vegfc	1.609
	Iqgap2	-1.803	Ets1	-1.764	Akt3	1.514	Casp3	1.549	Vegfc	1.609	Slit2	1.709
	Tgfbr3	-1.8	Pmel	-1.757	Cd59a	1.574	Ghr	1.555	Postn	1.665	Stat3	1.772
	Cdk2	-1.785	Mgat5	-1.704	Igf1r	1.582	Igf1r	1.582	Stat3	1.772	Axl	1.836
	Ets1	-1.764	Mitf	-1.7	Lama5	1.601	Lama5	1.601	Lamb1	1.774	Ctgf	1.883
	Pmel	-1.757	Chek2	-1.697	Hdac7	1.601	Traf3ip2	1.667	Zfp36	1.803	Thbs1	2.854
	Hunk	-1.719	Mxd3	-1.594	Vegfc	1.609	Hspb1	1.709	Axl	1.836	Itga5	8.728
	Mitf	-1.7	Rapsn	-1.548	Lrp1	1.651	Hes1	1.714	Ctgf	1.883
	Chek2	-1.697	Dnmt3b	-1.544	Spry2	1.662	Cacnb3	1.762	Jag1	1.997
	Rapsn	-1.548	Fanca	-1.543	Slit2	1.709	Stat3	1.772	Itga1	2.014
	Dnmt3b	-1.544	Clcn7	-1.527	Hes1	1.714	Atxn1	1.794	Rorc	2.46
	Fanca	-1.543	Hpse	-1.521	Stat3	1.772	Vcl	1.826	Thbs1	2.854
	Hpse	-1.521	Nrbp2	1.514	Axl	1.836	Ctgf	1.883	Itga5	8.728
	Zfp385a	1.503	Rnasel	1.514	Ctgf	1.883	Rorc	2.46
	Nrbp2	1.514	Akt3	1.514	Jag1	1.997	Cebpb	2.509
	Rnasel	1.514	Sema3f	1.518	Itga1	2.014
	Akt3	1.514	L1cam	1.535	Thbs1	2.854
	Sema3f	1.518	Nuak1	1.541
	Casp3	1.549	Casp3	1.549
	Ghr	1.555	Ghr	1.555
	Cd59a	1.574	Igf1r	1.582
	Igf1r	1.582	Rras	1.595
	Des	1.598	Lama5	1.601
	Lama5	1.601	Cast	1.611
	Cast	1.611	Hspb6	1.651
	Hspb6	1.651	Lrp1	1.651
	Lrp1	1.651	Postn	1.665
	Spry2	1.662	Traf3ip2	1.667
	Traf3ip2	1.667	Ptgs1	1.673
	Ptgs1	1.673	Ddx58	1.691
	Ddx58	1.691	Slit2	1.709
	Hspb1	1.709	Hspb1	1.709
	Hes1	1.714	Cacnb3	1.762
	Stat3	1.772	Stat3	1.772
	Hoxa11	1.79	Atxn1	1.794
	Zfp36	1.803	Axl	1.836
	Vcl	1.826	Frzb	1.844
	Axl	1.836	Nr1h4	1.874
	Nr1h4	1.874	Ctgf	1.883
	Ctgf	1.883	Itpr2	1.909
	Itga1	2.014	Itga1	2.014
	Dab2	2.187	Dab2	2.187
	Etv5	2.24	Il1r1	2.323
	Msrb3	2.459	Rorc	2.46
	Rorc	2.46	Cebpb	2.509
	Cebpb	2.509	Gata3	2.813
	Gata3	2.813	Thbs1	2.854
	Thbs1	2.854	Vdr	4.509
	Vdr	4.509	Fstl1	5.565
	Fstl1	5.565	Itga5	8.728
	Itga5	8.728
