# Supplementary material for: C/EBPβ LIP augments cell death by inducing osteoglycin
Source: Cell Death Dis. 2017 Apr 6;8(4):e2733–. doi: 10.1038/cddis.2017.155 (PMC5603828; doi:10.1038/cddis.2017.155)
Supplement: Supplementary Table 2 [file cddis2017155x3.xlsx]

## Sheet: upregulated genes
	Supplementary Table 2: Upregulated genes
	Gene Symbol	Fold Change	p-value
	Ogn	10.2956	3.3782e-09
	Itga5	8.72817	1.30426e-09
	Gal3st2	7.12274	3.3782e-09
	Gal3st2	7.00813	3.3782e-09
	Fstl1	5.56532	8.06479e-08
	Cbr2	5.32168	1.23561e-07
	Vdr	4.50856	4.82341e-08
	Jam2	4.26197	2.95433e-07
	Ptprd	4.19733	1.42149e-09
	Gbp2	3.49564	1.32611e-07
	Actg2	3.32555	3.0876e-06
	Lifr	3.16606	3.76085e-08
	Rasl11a	3.08233	6.19402e-07
	Col10a1	3.06156	8.79498e-07
	Npr3	2.97896	3.82224e-06
	Thbs1	2.85363	1.74433e-07
	Gata3	2.81288	3.46747e-08
	S100a6	2.79746	2.57305e-05
	C1s	2.70602	1.704e-05
	Suox	2.59036	8.56251e-07
	Gstm7	2.55922	6.28867e-08
	Cebpb	2.50936	1.70733e-07
	Ccdc109b	2.47456	1.32953e-05
	Rorc	2.45994	2.14329e-07
	Msrb3	2.45901	1.50519e-06
	Spata9	2.45789	4.19016e-05
	Il1r1	2.32297	4.91773e-06
	Tinagl1	2.28186	2.19638e-05
	Etv5	2.23963	2.54744e-05
	A330021E22Rik	2.23758	2.88249e-05
	Gpr84	2.21056	5.00935e-05
	Cd97	2.20553	4.34712e-06
	Dab2	2.1873	5.30074e-08
	Tapbpl	2.13372	1.46561e-05
	Gpc4	2.12828	3.39519e-06
	Gcnt2	2.10771	1.33833e-06
	C630004H02Rik	2.08833	5.02107e-06
	Dmpk	2.05314	4.91252e-06
	Ccdc37	2.03228	4.20413e-06
	Rin2	2.02395	6.27654e-06
	Ehd2	2.02346	1.68308e-06
	Fam26e	2.01912	2.34047e-08
	Itga1	2.01401	2.72085e-05
	Ston1	1.99792	3.25982e-05
	Calml4	1.99752	1.85005e-05
	Jag1	1.99742	2.86396e-07
	Mum1l1	1.99665	3.30714e-06
	Steap1	1.99272	2.57305e-05
	C1rb	1.9821	1.94967e-06
	Tnfrsf19	1.98078	7.60144e-06
	Gsta3	1.96884	1.63963e-07
	Gadd45g	1.95639	0.00108786
	Etv5	1.9551	0.000665018
	Btg2	1.94638	1.20069e-05
	Osgin2	1.94255	3.2817e-06
	Tmsb4x	1.91014	6.24484e-05
	Itpr2	1.90924	4.91373e-06
	1110012L19Rik	1.90557	0.0184456
	Papss2	1.8975	1.65944e-05
	Tmem2	1.89655	1.32953e-05
	Sfxn3	1.8945	1.94278e-06
	Asb2	1.89304	5.41677e-05
	Aldh3b1	1.88704	0.00165907
	Ctgf	1.88306	0.00018219
	9030617O03Rik	1.88245	4.03464e-05
	P2rx3	1.87523	0.000285195
	Nr1h4	1.87365	9.74149e-07
	Sgms2	1.87243	9.66717e-05
	Dhrs3	1.85733	2.28709e-05
	Frzb	1.84365	8.26396e-06
	Adamts4	1.83947	0.000168863
	Lphn2	1.8382	0.000129527
	Axl	1.8363	2.52245e-05
	Vcl	1.82647	5.49155e-06
	Rgs8	1.81505	0.000185665
	Sync	1.81228	0.000359436
	Tmem38b	1.80887	3.18891e-06
	Zfp36	1.80279	2.86084e-06
	2310022B05Rik	1.80076	7.96929e-07
	Gm10786	1.79424	5.47133e-07
	Bcam	1.79392	6.75244e-05
	Hoxa11	1.79037	9.12328e-06
	Trp53inp2	1.7903	0.000745481
	Trpc1	1.78757	1.70043e-05
	Lamb1	1.77355	0.000150778
	Stat3	1.77227	5.02107e-06
	Ptpru	1.76348	0.000345302
	Lrrc27	1.7624	0.000124904
	Cacnb3	1.76187	1.47201e-06
	Il1rap	1.75937	2.5183e-06
	Etv1	1.75618	0.000110108
	Gbp6	1.75473	7.86524e-05
	Pdlim5	1.75471	2.65796e-07
	Atxn1	1.73696	1.68631e-05
	Fam160a1	1.73662	0.000301403
	Marcksl1	1.72675	4.11579e-07
	Kitl	1.7252	0.000120925
	Stx11	1.72494	0.000381702
	Stard8	1.72206	5.27888e-06
	Sod3	1.72203	2.28782e-05
	Aldh6a1	1.71756	5.32663e-06
	Hes1	1.71364	4.84169e-05
	Cnn2	1.7123	7.24629e-07
	Car5b	1.71189	0.000116473
	9130008F23Rik	1.7096	3.0086e-05
	Hspb1	1.70903	0.000414331
	Slit2	1.70879	0.000373801
	Loxl4	1.70838	0.00150129
	Nexn	1.70831	0.00304108
	Sorbs2	1.70349	0.00125122
	Etv1	1.70299	0.00272987
	Hspb1	1.70292	3.99511e-05
	Ccdc80	1.69894	0.00175658
	Cyp4b1	1.696	2.74386e-06
	Ddx58	1.69064	1.72624e-06
	Tecrl	1.68533	3.93417e-05
	Ctsh	1.68123	6.19294e-05
	Qpctl	1.68034	7.348e-05
	Lmod1	1.68013	0.00269742
	C1ra	1.67521	0.00295549
	Ptgs1	1.67339	1.46932e-05
	Crim1	1.67135	8.64224e-06
	Traf3ip2	1.66651	5.10673e-06
	Postn	1.66478	0.000174459
	Spry2	1.66158	0.00112123
	Itga7	1.66108	7.0111e-06
	Plekhh2	1.65288	1.3611e-05
	Lrp1	1.65115	0.000570881
	Hspb6	1.65103	0.000118113
	Adam23	1.63942	8.56575e-05
	Kdelr3	1.63917	0.000351761
	Sepx1	1.63762	2.42341e-06
	Neurl3	1.63382	0.000497089
	Ptrf	1.63285	2.38286e-05
	Pdlim7	1.6307	2.63879e-06
	Chrnb1	1.63029	0.000301403
	Abi3	1.62976	0.000687872
	Dstn	1.62786	3.43167e-07
	9330159F19Rik	1.6243	0.000138962
	Abcd1	1.62336	0.0167963
	Fibin	1.62221	0.00010264
	Gm10687	1.62013	0.000110974
	Mir22	1.61909	0.002746
	Ccdc126	1.61896	0.000238304
	Cast	1.61148	3.90306e-08
	Vegfc	1.60888	8.14906e-05
	Sgtb	1.60594	4.9808e-06
	Lcp1	1.60544	0.000767818
	Steap2	1.60467	2.59797e-06
	Tead3	1.60153	3.81125e-06
	Hdac7	1.60124	9.87499e-06
	Lama5	1.60085	9.4657e-06
	Des	1.59818	0.00034027
	Slc41a3	1.59737	8.91199e-06
	Rundc1	1.59528	0.00243594
	Rras	1.59498	6.3851e-06
	Ifitm3	1.59205	2.43506e-07
	Actn1	1.58578	2.5183e-06
	Ppp2r3a	1.58514	8.92825e-05
	LOC100038746	1.58349	0.00494374
	Igf1r	1.58156	2.87641e-05
	Entpd2	1.57954	4.75654e-05
	Klhdc1	1.57871	0.000241475
	Cd59a	1.57388	0.00140465
	Dnajb4	1.57171	1.87015e-05
	Clcf1	1.57002	0.00525142
	Zdhhc9	1.5673	0.000202104
	Il13ra1	1.56613	4.23662e-05
	Fkbp7	1.56523	0.000109852
	Galnt10	1.55867	0.000100452
	Ghr	1.5546	4.21282e-06
	Col4a5	1.5538	3.00843e-06
	Casp3	1.54858	7.24629e-07
	Mmp23	1.5463	2.64355e-05
	2310030G06Rik	1.54364	0.000140121
	Pltp	1.54313	0.000319721
	Nuak1	1.54123	0.000698803
	Ttll7	1.54035	0.000689565
	A430105I19Rik	1.53645	0.00125537
	L1cam	1.53485	0.000160328
	Slc39a13	1.5322	2.0394e-05
	Erc1	1.53143	0.00022643
	Grk4	1.5289	0.000873818
	Tmem176a	1.52878	1.19105e-05
	Plk1s1	1.52857	5.10399e-05
	Arhgap23	1.52796	0.000139689
	Sh3pxd2a	1.52627	0.000739822
	1110012L19Rik	1.52259	0.00182452
	H2-K1	1.52258	0.00310294
	Sema3f	1.51832	0.000606362
	Pknox2	1.51793	0.0245638
	Akt3	1.51428	4.02657e-05
	Pnck	1.51424	0.012485
	Ttll7	1.51418	0.00102088
	Rnasel	1.51398	0.00315433
	Nrbp2	1.5135	4.53089e-05
	Trim12a	1.51324	0.00598646
	Itgb8	1.51158	0.000718311
	Slc35f5	1.51106	5.13188e-07
	Abca8a	1.5106	5.06117e-05
	Plod2	1.50963	0.000150556
	4930578N16Rik	1.5078	9.27514e-05
	Boc	1.50647	4.13642e-05
	Kif6	1.50452	0.000302892
	Zfp385a	1.50281	0.00233104
	Ecm1	1.50216	0.0100002
	Gm13375	1.50191	0.0018251
	Daam2	1.50157	0.00125757

## Sheet: downregulated genes
	Supplementary Table 2. Downregulated genes
	Gene Symbol	Fold Change	p-value
	Hmox1	-3.70338	3.46747e-08
	Dthd1	-3.09358	5.05838e-08
	Slc24a4	-3.03896	1.64921e-06
	Pycr1	-3.03699	4.69032e-07
	Ptgir	-2.96638	7.69249e-07
	Cml5	-2.9336	3.37103e-06
	Syt4	-2.88766	1.23561e-07
	Pla2g2e	-2.85008	5.13188e-07
	Hpgds	-2.80331	1.65944e-05
	Insc	-2.76555	2.34047e-08
	Bnc2	-2.72255	4.84169e-05
	Aldh1l2	-2.71645	4.18104e-07
	Prickle1	-2.67812	8.44258e-07
	Tspan10	-2.67522	1.28404e-05
	Bhlhe41	-2.59877	3.18317e-05
	Ano3	-2.52417	9.61644e-08
	Mc1r	-2.48401	1.05489e-06
	Plp1	-2.47621	1.30426e-09
	Gsta1	-2.45538	3.94541e-05
	Cyb5r2	-2.45328	0.000530422
	Bace2	-2.43816	1.34602e-07
	Dusp4	-2.36657	7.74036e-06
	Gsta1	-2.35177	3.82328e-05
	Enpp2	-2.3329	5.30074e-08
	Sgcg	-2.30659	0.00019286
	Hvcn1	-2.30484	3.13699e-06
	Nr4a3	-2.28878	5.83613e-05
	Hcn1	-2.26337	3.97593e-05
	Rab27a	-2.24868	4.09653e-06
	Erbb3	-2.23263	3.61311e-07
	Casp4	-2.20686	1.62144e-05
	Tecpr1	-2.19721	5.0142e-06
	St3gal1	-2.17638	7.66729e-06
	Ankfn1	-2.16313	1.70733e-07
	Myc	-2.13612	4.61401e-07
	Lcn2	-2.12594	6.48318e-06
	Lonrf3	-2.09937	8.91199e-06
	Akr1b7	-2.08174	0.00416078
	Cml3	-2.06997	0.000644221
	Itga4	-2.06843	2.28709e-05
	Cml3	-2.04588	0.000655234
	Cml3	-2.02512	0.00129457
	4932411E22Rik	-2.01699	2.26459e-06
	Gm129	-2.01642	0.00119615
	Mlph	-2.00998	1.10085e-06
	Glipr2	-1.99924	0.000125962
	Slc1a4	-1.99501	0.000382681
	Gpr143	-1.98409	0.000138833
	Gsdmc	-1.98394	2.49225e-07
	Ano3	-1.9828	2.85392e-05
	1810065E05Rik	-1.96112	0.000641595
	Gsta2	-1.94992	4.84083e-05
	Cpne4	-1.94643	3.99858e-06
	Kif21b	-1.92929	9.37638e-07
	Pdzrn3	-1.92063	9.167e-07
	1810010H24Rik	-1.912	0.000208859
	Ttc26	-1.912	0.000110974
	Atf3	-1.89043	3.64873e-05
	Dlx6	-1.88937	6.46564e-05
	Gm10639	-1.88837	5.11633e-05
	Dmxl2	-1.87817	1.25246e-06
	Nupr1	-1.87707	0.000185364
	Cntfr	-1.87583	0.000214606
	Igsf11	-1.85908	2.52068e-05
	Abcc5	-1.85669	3.89902e-07
	Rap2b	-1.85538	8.56251e-07
	9130014G24Rik	-1.85046	0.0003252
	Sorbs3	-1.83388	5.52934e-05
	Prss12	-1.83382	3.1641e-05
	Gng8	-1.82815	2.92367e-05
	Grasp	-1.82715	0.00647272
	Rragd	-1.82285	0.000180316
	Gpr158	-1.82063	5.78008e-05
	9130014G24Rik	-1.80841	8.91199e-06
	Iqgap2	-1.80342	2.78497e-06
	Hist2h3c2-ps	-1.80309	0.0143716
	Tgfbr3	-1.79954	3.55066e-05
	Car14	-1.7864	2.92196e-05
	Cdk2	-1.78498	4.82341e-08
	Gm5546	-1.78131	0.000391765
	Cttnbp2	-1.77624	0.000167257
	Wwtr1	-1.77267	1.55114e-05
	Efcab7	-1.77132	1.46561e-05
	Ets1	-1.76408	3.62982e-08
	Si	-1.7567	4.69562e-07
	Gm129	-1.74956	0.0216879
	Trim63	-1.74869	0.000508609
	Depdc6	-1.74043	1.32953e-05
	Dmxl2	-1.72741	3.19925e-06
	Mrps26	-1.72462	0.0848023
	Gm829	-1.72035	0.00376348
	Ramp2	-1.72028	6.57092e-06
	Hunk	-1.71929	1.85005e-05
	Eps8	-1.71479	3.86507e-06
	Xylt1	-1.71084	2.42422e-05
	C2	-1.70488	0.000445819
	Mgat5	-1.70444	8.69451e-06
	Pfkfb3	-1.70368	4.81861e-05
	Slc38a7	-1.70176	1.70491e-05
	Ppfibp2	-1.70104	0.000562374
	Mitf	-1.69969	4.13524e-06
	Glul	-1.69708	6.0578e-05
	Chek2	-1.69698	6.57562e-05
	Nat8	-1.69575	1.45355e-05
	Iah1	-1.69014	2.67486e-06
	Rab32	-1.6901	2.98171e-07
	Tmod1	-1.68725	0.000231654
	Hmgn5	-1.68179	0.085404
	I730030J21Rik	-1.68052	5.96999e-05
	Gmfg	-1.67837	4.10384e-05
	AI452195	-1.66947	0.0013623
	Slc24a5	-1.6687	8.14043e-08
	Fam53b	-1.65548	6.71045e-06
	Ccdc115	-1.65399	0.148851
	Telo2	-1.64475	0.000284844
	4930485B16Rik	-1.64464	2.70333e-06
	5031439G07Rik	-1.64432	0.00102665
	Cd74	-1.63962	0.000702805
	Slc45a2	-1.63918	9.0578e-06
	Mthfd1l	-1.63689	1.1953e-06
	Dna2	-1.62868	2.59797e-06
	Cxcl10	-1.62678	0.00129623
	Col15a1	-1.61303	0.000471039
	Mtg1	-1.60856	0.134258
	Dtna	-1.60545	1.46421e-05
	2610318N02Rik	-1.60405	0.0419326
	Bhlhe40	-1.60321	0.000568743
	Uhrf1bp1	-1.59986	3.37619e-05
	Mxd3	-1.59435	1.94844e-05
	Gpr85	-1.58887	0.000173623
	Slc12a7	-1.58826	6.3851e-06
	Arrdc3	-1.58045	0.000242747
	2310057J18Rik	-1.58012	0.000162056
	Dpp7	-1.57957	0.000146469
	Cmtm5	-1.57808	0.000164778
	Dcdc2a	-1.57489	0.000585529
	Alg6	-1.57457	8.76077e-06
	Pde4d	-1.57261	0.000191819
	Glul	-1.57151	0.00714996
	Rassf2	-1.56763	0.000229997
	Ids	-1.56219	3.01206e-05
	Fbxo5	-1.55201	2.41581e-05
	Rapsn	-1.54768	0.00093703
	Armc2	-1.54613	0.00248488
	Renbp	-1.54469	0.000545463
	3110082I17Rik	-1.54433	0.0616578
	Dnmt3b	-1.54393	0.00046253
	Fanca	-1.54321	6.22789e-05
	Nav1	-1.54321	0.000154985
	Rab39b	-1.5432	2.79812e-05
	Epb4.1l4a	-1.54318	0.000104056
	Kcnq5	-1.54242	0.00164824
	Uap1l1	-1.54214	0.00114752
	Fancl	-1.54163	0.000396494
	Ak4	-1.53374	0.0228637
	Cmtm4	-1.53245	0.0149541
	G530011O06Rik	-1.53197	0.000151559
	Dnahc7b	-1.53132	9.25733e-05
	Chd5	-1.53009	2.28709e-05
	Mcm3	-1.52883	0.00100891
	Clcn7	-1.52725	0.000493113
	Dscc1	-1.52443	0.000554822
	Chac1	-1.52376	0.00111968
	Hpse	-1.52135	0.0017845
	Abca13	-1.51864	0.000525829
	Tpk1	-1.51476	0.0037079
	Itpk1	-1.51128	0.0063788
	Nid1	-1.50992	0.000506072
	5730590G19Rik	-1.50916	0.00024412
	D330045A20Rik	-1.50869	0.000943211
	Gga2	-1.50833	0.00464405
	Armc2	-1.50764	0.0723135
	Myo7a	-1.50613	0.000118113
	Lonp1	-1.50588	1.46932e-05
	Trio	-1.50449	0.0170072
	Acot6	-1.50335	0.000540395
	Syt4	-1.50228	0.00573629
	D030028M11Rik	-1.50017	0.000111267
